# Supplementary material for: Cost-effectiveness analysis of domiciliary topical sevoflurane for painful leg ulcers
Source: PLoS One. 2021 Sep 20;16(9):e0257494. doi: 10.1371/journal.pone.0257494 (PMC8452083; doi:10.1371/journal.pone.0257494)
Supplement: S1 Dataset — (XLSX) [file pone.0257494.s008.xlsx]

## Sheet: Hoja1
Age	Sex, Female=1	Weight	Diabetes	Hypertension	Ulcer, Ischemic	Ulcer, Duration	Ulcer, Number	Ulcer, Depth	Ulcer, Area-BL	Pain-BL	Pain, Neuropathic	Analgesics(n)-BL	Opioids-BL	OME-BL	Admitted	Admitted, Ulcer	Admitted, Pain	Amputation	Death	Healed, Ulcer	Ulcer Area-12m	Pain-12m	Pain reduction	Opioids-12m	OME-12m	SPID	Total Cost
55	1	74	0	0	1	72	4	0	19.63	8	1	5	1	202.5	0	0	0	0	0	0	5	1	-87.5	0	0	38	9161
59	1	69	0	0	1	3	1	0	4.71	7	1	2	1	202.5	0	0	0	0	0	0	1	1	-85.7	0	0	16.7	697
80	1	87	0	1	1	72	1	0	11.78	7	0	3	1	30	0	0	0	0	0	0	2	1	-85.7	0	0	36.2	2595
84	1	63	0	1	1	12	1	1	7.07	6	0	1	0	0	1	0	0	0	1	0	3	2	-66.7	0	0	38.6	17154
79	0	64	0	1	1	134	1	1	69.08	9	0	1	0	0	1	0	0	0	0	0	36	2	-77.8	0	0	73	33328
86	0	74	1	1	1	10	1	1	6.28	5	0	2	1	80	0	0	0	0	0	1	0	1	-80	0	0	31.6	1762
64	0	91	1	1	1	26	4	1	23.55	6	0	2	1	80	1	0	0	0	0	0	12	1	-83.3	1	20	53.6	58560
86	0	47	1	1	1	6	1	0	4.71	7	1	3	0	0	0	0	0	0	0	1	0	2	-71.4	0	0	34.7	954
69	1	57	0	1	1	4	1	0	4.71	4	1	4	1	337.5	0	0	0	0	0	1	0	0	-100	0	0	18.3	3072
84	1	92	1	1	1	14	4	0	7.85	8	1	3	1	12	1	0	0	0	0	0	1	1	-87.5	0	0	22.3	10683
83	0	60	1	1	1	3	1	0	2.36	5	0	2	1	67.5	0	0	0	0	0	1	0	1	-80	0	0	8.4	338
81	1	64	0	1	0	5	1	0	2.36	9	0	3	1	202.5	0	0	0	0	0	1	0	0	-100	0	0	37.1	2488
74	1	61	1	1	1	12	1	1	28.26	10	1	5	1	200	0	0	0	0	1	0	30	1	-90	0	0	19.5	1986
79	0	75	1	1	1	7	4	0	6.28	9	1	3	1	180	0	0	0	0	0	0	1	0	-100	0	0	65.4	1956
81	0	83	0	0	0	120	1	0	4.71	4	0	2	0	0	1	1	0	0	0	0	0	0	-100	0	0	40.7	8735
81	1	75	1	1	1	6	1	0	4.71	6	0	3	1	101.25	1	0	0	0	0	1	0	0	-100	0	0	34.3	8830
59	1	62	1	1	1	62	1	0	7.85	5	1	3	1	160	1	1	1	0	0	1	0	2	-60	0	0	31.5	21834
62	0	49	1	1	1	10	2	0	6.28	8	1	5	1	120	0	0	0	0	0	0	1	1	-87.5	1	30	88.2	3443
82	1	79	1	1	1	14	1	1	7.85	9	0	2	1	189	1	0	0	0	0	0	1	2	-77.8	0	0	78.6	13656
64	1	69	0	0	0	3	1	0	4.71	7	0	4	1	22.5	0	0	0	0	0	0	1	0	-100	0	0	26.4	601
78	1	64	1	0	1	11	4	0	7.85	5	1	3	1	101.25	0	0	0	0	0	0	1	2	-60	1	33.75	36.6	2586
66	0	92	1	1	1	12	4	0	6.28	6	1	5	1	160	1	0	0	0	0	1	0	1	-83.3	0	0	46.7	3320
71	1	62	1	1	1	10	2	0	4.71	7	1	3	1	45	1	0	0	0	1	0	4	2	-71.4	1	22.5	63.5	12440
58	1	52	1	1	1	24	3	1	9.42	5	1	3	1	154	1	1	0	0	0	0	5	1	-80	1	77	43.9	18115
36	0	81	1	0	1	6	1	0	3.14	4	0	2	1	22.5	0	0	0	0	0	1	0	0	-100	0	0	15.4	1467
88	0	61	1	1	1	24	4	1	6.28	9	1	3	1	120	1	1	1	1	0	0	8	3	-66.7	0	0	61.6	42847
64	0	70	1	1	1	48	1	0	7.85	6	1	3	1	80	1	0	0	0	0	0	0	2	-66.7	1	80	52	7730
60	1	60	0	0	1	13	1	0	4.71	6	0	1	0	0	1	0	0	0	0	0	3	1	-83.3	1	20	56.6	16015
67	1	62	1	1	1	60	4	0	6.28	6	1	4	1	120	1	1	0	0	0	0	7	2	-66.7	1	30	47.6	36422
56	1	110	1	0	1	5	1	0	4.71	6	0	3	1	30	1	1	0	0	0	1	0	0	-100	0	0	35.3	7361
59	0	64	0	1	1	10	1	1	7.85	8	1	4	1	202.5	1	1	1	1	0	0	12	2	-75	0	0	50.4	47682
80	1	49	1	0	1	3	1	0	3.14	7	0	2	1	30	0	0	0	0	0	1	0	0	-100	0	0	35.1	1574
64	0	71	1	1	1	72	3	0	9.42	7	0	3	1	154	1	1	0	0	1	0	14	2	-71.4	0	0	47.8	54845
84	1	69	1	1	1	8	3	0	4.71	7	1	5	1	120	0	0	0	0	0	1	0	0	-100	0	0	36.1	2134
58	1	63	0	1	1	13	1	0	4.71	5	0	2	1	22.5	0	0	0	0	0	1	0	0	-100	0	0	22.8	1824
55	1	71	0	0	1	14	4	0	7.85	8	1	3	1	60	1	0	0	0	0	1	0	0	-100	0	0	58.6	9459
60	1	69	0	0	1	4	1	0	4.71	7	0	1	1	135	0	0	0	0	0	1	0	0	-100	0	0	46.9	1541
79	1	74	1	1	1	12	1	1	9.42	8	1	4	1	154	0	0	0	0	0	0	0	4	-50	1	154	25.2	13431
79	0	79	1	1	0	24	1	0	15.7	7	1	4	1	60	1	1	1	0	0	0	8	4	-42.9	1	180	6.2	17958
69	1	53	0	1	1	12	1	1	7.07	8	1	3	1	135	1	1	1	0	0	0	4	4	-50	1	202.5	18.7	8852
83	0	72	0	0	1	12	4	0	28.26	5	1	4	1	77	0	0	0	0	0	0	18	5	0	1	154	-8.3	2643
52	1	64	0	0	1	12	1	0	4.71	9	0	3	1	270	1	1	1	0	0	1	0	2	-77.8	0	0	34.1	7001
66	1	59	1	0	1	3	1	1	3.14	8	0	2	1	240	1	1	1	0	0	1	0	0	-100	0	0	28.1	4358
79	1	112	1	1	1	6	4	1	9.42	7	1	3	1	308	1	1	1	0	1	0	14	8	14.3	0	0	-4	23517
42	1	69	1	0	1	4	1	1	6.28	8	1	4	1	80	1	1	1	1	0	0	7	6	-25	0	0	18.5	32315
77	0	59	1	1	1	12	1	0	6.28	5	0	2	0	0	1	0	0	0	0	0	0	3	-40	0	0	10.4	8613
89	1	51	1	1	1	3	1	0	3.14	4	0	1	0	0	0	0	0	0	0	1	0	0	-100	0	0	5.6	753
78	1	64	1	1	1	38	4	0	18.84	6	1	2	1	135	1	1	1	0	0	0	18	4	-33.3	1	135	11.5	30028
76	0	81	1	1	1	12	3	0	4.71	6	1	4	1	22.5	1	1	1	0	0	0	5	3	-50	1	45	25.8	31687
81	0	62	1	1	1	16	3	0	9.42	6	1	6	1	60	1	0	0	0	0	0	0	4	-33.3	1	120	15.2	25213
83	1	47	1	1	1	11	1	1	6.28	7	0	2	0	0	1	1	0	0	1	0	9	5	-28.6	0	0	13.3	25059
59	0	64	1	1	1	5	4	0	7.07	7	1	3	1	135	1	1	1	0	0	1	6	7	0	0	0	3.3	21769
71	1	72	1	1	1	9	3	0	4.71	7	1	4	1	60	1	0	0	0	0	0	5	7	0	1	60	9.9	19695
83	1	74	0	0	1	16	3	0	7.85	7	0	3	1	9	1	1	0	0	1	0	3	5	-28.6	0	0	6.8	25333
74	0	71	1	0	1	6	1	0	1.57	10	0	4	1	6	0	0	0	0	0	1	0	1	-90	0	0	22.3	726
56	1	61	1	1	1	21	3	1	9.42	6	1	3	1	308	1	1	0	0	0	0	9	6	0	1	308	7.3	19506
63	0	57	1	1	1	21	1	0	9.42	6	1	3	1	120	1	0	0	0	0	0	4	4	-33.3	1	120	24.3	21194
66	0	105	1	1	1	14	3	0	6.28	7	1	3	1	120	1	0	0	0	0	0	0	4	-42.9	1	120	19.8	12577
73	0	85	1	1	1	36	4	0	47.1	9	1	4	1	160	1	1	1	0	0	0	40	7	-22.2	1	160	15.5	25109
69	0	79	1	1	1	72	4	0	6.28	5	1	3	1	160	1	0	0	0	0	0	7	4	-20	1	160	7.3	17487
83	1	70	0	1	1	7	1	1	3.14	8	0	3	0	0	1	0	0	0	0	1	0	0	-100	0	0	30.4	6039
84	0	69	1	1	1	24	1	1	12.56	8	0	2	1	60	1	0	0	0	1	0	14	7	-12.5	0	0	4.6	14543
64	1	125	1	1	1	12	1	0	18.84	6	1	2	1	114.4	1	1	0	0	0	0	18	6	0	1	114.4	4.7	19305
69	1	64	1	1	1	14	3	0	4.71	6	0	2	1	67.5	0	0	0	0	0	1	0	0	-100	0	0	9.1	1084
